# Supplementary material for: Reactant-induced photoactivation of in situ generated organogold intermediates leading to alkynylated indoles via Csp2-Csp cross-coupling
Source: Nat Commun. 2022 Apr 28;13:2295. doi: 10.1038/s41467-022-29982-2 (PMC9051093; doi:10.1038/s41467-022-29982-2)
Supplement: Supplementary file 3 — Supplementary Data 1 [file 41467_2022_29982_MOESM3_ESM.xlsx]

## Sheet: Feuil1
	x	y	z
3VinygoldNTs
P	2.522044	0.224469	-0.160638
Au	2.05693	-1.201657	-1.898151
C	1.999321	-0.412938	1.471175
C	1.951501	-1.79666	1.673836
C	1.567448	-2.311773	2.909762
C	1.226723	-1.442093	3.94482
C	1.276182	-0.059649	3.751922
C	1.657087	0.454225	2.517318
H	2.206826	-2.480188	0.860045
H	1.525883	-3.391205	3.062406
H	1.013895	0.621454	4.563819
H	1.679382	1.536643	2.374491
C	4.30848	0.581817	-0.008052
C	4.985545	0.49498	1.210904
C	6.350989	0.772039	1.273491
C	7.038093	1.138189	0.119293
C	6.367966	1.223007	-1.105321
C	5.010019	0.939851	-1.169516
H	4.456332	0.208473	2.121733
H	6.877469	0.699582	2.226228
H	6.908613	1.499614	-2.012996
H	4.494433	0.992609	-2.13216
C	1.712466	1.856129	-0.309798
C	2.347282	3.038375	0.084621
C	1.671972	4.255253	0.002051
C	0.362637	4.290813	-0.472963
C	-0.273141	3.115265	-0.880938
C	0.401325	1.902821	-0.803774
H	3.37319	3.020337	0.458778
H	2.17017	5.176044	0.309171
H	-1.29552	3.144473	-1.263588
H	-0.097661	0.987496	-1.133572
C	8.5072	1.461024	0.166068
F	9.18842	0.770439	-0.75531
F	8.728372	2.75798	-0.082752
F	9.048321	1.187111	1.354024
C	-0.399175	5.58736	-0.533095
F	-1.030977	5.730749	-1.70241
F	-1.339192	5.645746	0.42236
F	0.393083	6.647583	-0.369991
C	0.7616	-1.973648	5.273656
F	0.995536	-3.279178	5.408513
F	1.359346	-1.347577	6.291474
F	-0.560523	-1.791455	5.435161
C	-2.835163	-0.409743	-0.067855
C	-3.229386	0.929371	0.484683
C	-2.89838	1.492928	1.73755
C	-2.543773	0.680275	2.852091
C	-2.197262	1.246434	4.068077
C	-2.168125	2.639356	4.253039
C	-2.499861	3.450393	3.146153
C	-2.861293	2.907234	1.931071
H	-2.55371	-0.404967	2.752234
H	-1.933803	0.589277	4.901318
H	-2.456903	4.538557	3.248916
H	-3.095752	3.561929	1.092534
C	-2.814197	-0.242347	-1.495236
C	-2.387892	-1.092016	-2.527227
C	-2.441951	-0.627721	-3.838141
C	-2.9086	0.662437	-4.123033
C	-3.339864	1.522476	-3.10361
C	-3.299898	1.048997	-1.801485
H	-2.010626	-2.090987	-2.297461
H	-2.104349	-1.271619	-4.653252
H	-2.933575	1.010793	-5.157978
H	-3.707126	2.52479	-3.322036
C	-2.499489	-1.564652	0.586481
C	-2.177019	-2.644793	1.103562
C	-1.790792	-3.852473	1.713754
C	-1.351052	-4.948419	0.931383
C	-0.957499	-6.131187	1.542589
C	-0.990514	-6.25456	2.935642
C	-1.423873	-5.180098	3.718991
C	-1.822548	-3.991411	3.122925
H	-1.322428	-4.850728	-0.155899
H	-0.619134	-6.968966	0.928175
H	-0.678126	-7.187636	3.410208
H	-1.445032	-5.269758	4.807574
H	-2.153137	-3.151459	3.736403
I	1.568769	-2.836028	-3.884337
C	-1.812033	3.249223	5.573379
H	-2.709359	3.645489	6.079092
H	-1.348888	2.515373	6.247776
H	-1.119213	4.096198	5.450757
S	-5.34469	2.269213	-0.573996
O	-5.476853	3.142361	-1.732598
O	-5.573833	2.777181	0.77018
C	-6.322834	0.820284	-0.811607
C	-6.649477	0.033077	0.297241
C	-7.371358	-1.137013	0.099019
C	-7.775503	-1.535654	-1.185807
C	-7.438746	-0.720198	-2.274373
C	-6.713588	0.455449	-2.1001
H	-6.35188	0.345451	1.299939
H	-7.634803	-1.753995	0.96211
H	-7.753991	-1.008007	-3.28044
H	-6.465002	1.092445	-2.95064
C	-8.553354	-2.802837	-1.376103
H	-8.81259	-2.964686	-2.43085
H	-7.975236	-3.672808	-1.026697
H	-9.485989	-2.783296	-0.790781
N	-3.681909	1.722443	-0.604209
2a
C	-4.08743	1.208128	0.000012
C	-2.695874	1.213642	0.000009
C	-1.983353	0	0.000005
C	-2.695874	-1.213642	0.000005
C	-4.08743	-1.208128	0.000008
C	-4.786731	0	0.000011
H	-4.631065	2.155877	0.000014
H	-2.14751	2.157957	0.000009
H	-2.14751	-2.157957	0.000002
H	-4.631065	-2.155877	0.000007
H	-5.879338	0	0.000013
C	-0.554524	0	0.000002
C	0.664148	0	-0.000001
I	2.656583	0	-0.000007
3II
P	-1.883457	0.884651	0.212809
Au	0.165442	-0.408624	0.004426
C	-1.5748	2.584631	-0.395817
C	-1.436577	2.762856	-1.781219
C	-1.151981	4.018036	-2.300043
C	-0.97656	5.103815	-1.436577
C	-1.111548	4.93558	-0.060572
C	-1.41655	3.67789	0.459727
H	-1.553917	1.917323	-2.463771
H	-1.055317	4.149315	-3.379977
H	-0.983621	5.785457	0.611588
H	-1.529873	3.560287	1.539165
C	-3.396576	0.386027	-0.684303
C	-4.372837	1.332227	-1.030641
C	-5.530365	0.932777	-1.689722
C	-5.716919	-0.41372	-2.01143
C	-4.751354	-1.359267	-1.670565
C	-3.592277	-0.960312	-1.008265
H	-4.234193	2.388434	-0.78889
H	-6.290613	1.671984	-1.949552
H	-4.899719	-2.411627	-1.919108
H	-2.835717	-1.702543	-0.746426
C	-2.366935	1.062027	1.967824
C	-3.70503	1.096796	2.375296
C	-4.022402	1.22024	3.725219
C	-3.004156	1.313138	4.674203
C	-1.666725	1.282016	4.277006
C	-1.349904	1.148185	2.929058
H	-4.511284	1.023228	1.64331
H	-5.068417	1.249097	4.036019
H	-0.869913	1.358154	5.018878
H	-0.299081	1.10906	2.628392
C	-6.94779	-0.829615	-2.771363
F	-8.022106	-0.1305	-2.393043
F	-6.798245	-0.631087	-4.087609
F	-7.227804	-2.123433	-2.599857
C	-3.34892	1.397449	6.136742
F	-3.470799	0.1799	6.681346
F	-2.409054	2.043555	6.832119
F	-4.507021	2.03191	6.338236
C	-0.597896	6.436398	-2.019378
F	0.645176	6.404291	-2.531455
F	-1.412844	6.788876	-3.018678
F	-0.623006	7.414689	-1.114616
C	2.133492	-0.975715	-0.083824
C	3.080549	-0.459045	-0.939248
C	2.886592	0.58786	-1.957764
C	2.420439	1.855038	-1.586732
C	2.196192	2.842049	-2.5471
C	2.412881	2.592866	-3.905569
C	2.868717	1.315712	-4.272681
C	3.10915	0.333681	-3.321014
H	2.251891	2.076496	-0.529687
H	1.845031	3.827797	-2.232016
H	3.039779	1.090355	-5.329405
H	3.472679	-0.648362	-3.631626
N	4.2986	-1.174944	-0.796234
C	2.769294	-2.0544	0.64097
C	2.301089	-2.943725	1.619434
C	3.169165	-3.899243	2.133937
C	4.494278	-3.984903	1.677586
C	4.982451	-3.120526	0.700836
C	4.105391	-2.158454	0.192873
H	1.264167	-2.885212	1.959268
H	2.816657	-4.597134	2.897446
H	5.158096	-4.750253	2.087109
H	6.004176	-3.203541	0.333548
C	2.172643	3.651833	-4.942242
H	1.456712	3.306726	-5.705069
H	1.775303	4.572127	-4.492149
H	3.104046	3.907639	-5.472649
S	5.852004	-0.477832	-1.002933
O	5.75288	0.484098	-2.085575
O	6.775898	-1.597476	-1.103414
C	6.149644	0.392271	0.506506
C	6.958358	-0.179594	1.486551
C	7.18082	0.523625	2.668303
C	6.608998	1.783896	2.882994
C	5.805213	2.335038	1.871035
C	5.573287	1.653322	0.683723
H	7.417794	-1.155015	1.319974
H	7.817942	0.082608	3.438881
H	5.359242	3.322568	2.015266
H	4.960538	2.095741	-0.104668
C	6.846726	2.539111	4.155914
H	7.50845	1.987842	4.837128
H	7.302689	3.520287	3.950796
H	5.897096	2.731287	4.679721
C	-0.471749	-3.280513	-1.056178
C	-0.574785	-2.390845	-0.165881
C	-0.395759	-4.339507	-1.978095
C	0.652046	-5.288673	-1.88949
C	-1.357909	-4.473267	-3.008849
C	0.728435	-6.330786	-2.802694
H	1.394672	-5.188953	-1.095148
C	-1.268183	-5.520323	-3.915253
H	-2.167438	-3.743688	-3.079766
C	-0.22794	-6.450212	-3.816271
H	1.539034	-7.059208	-2.727772
H	-2.013802	-5.617098	-4.707688
H	-0.162641	-7.272496	-4.532707
I	-1.865628	-3.21918	1.853256
3III
P	2.498609	0.241824	-0.072754
Au	0.211331	0.179653	-0.303673
C	3.209717	1.873184	-0.481074
C	2.490982	3.024317	-0.135986
C	3.017268	4.284051	-0.405622
C	4.259259	4.396152	-1.031035
C	4.979001	3.253083	-1.382655
C	4.455886	1.992944	-1.108423
H	1.511321	2.940919	0.341946
H	2.457338	5.179462	-0.131325
H	5.952728	3.342201	-1.86845
H	5.025803	1.10436	-1.387795
C	3.042288	-0.128123	1.630706
C	4.041405	0.612627	2.267973
C	4.430237	0.286125	3.566706
C	3.821609	-0.779071	4.225812
C	2.818606	-1.521297	3.594644
C	2.4265	-1.194589	2.302884
H	4.522948	1.451127	1.760741
H	5.208723	0.866912	4.06349
H	2.334806	-2.351425	4.114042
H	1.635461	-1.771955	1.814286
C	3.363625	-0.954952	-1.145042
C	4.478197	-1.675247	-0.701432
C	5.118808	-2.564603	-1.560643
C	4.647199	-2.735324	-2.862097
C	3.53664	-2.018133	-3.311358
C	2.892747	-1.134546	-2.452386
H	4.85352	-1.548714	0.316254
H	5.990541	-3.122607	-1.21411
H	3.171198	-2.152059	-4.330971
H	2.014538	-0.585555	-2.802144
C	4.234873	-1.159479	5.622143
F	5.108275	-0.297629	6.144859
F	3.181436	-1.213075	6.445155
F	4.805899	-2.370117	5.646848
C	5.306285	-3.740183	-3.768783
F	4.76308	-4.955595	-3.623271
F	5.17932	-3.40734	-5.055822
F	6.61101	-3.862646	-3.509971
C	4.817876	5.751362	-1.374285
F	6.136965	5.805891	-1.165674
F	4.616064	6.048872	-2.664246
F	4.255273	6.723239	-0.653416
C	-1.996209	0.355012	-0.508265
C	-2.287588	1.331671	0.585601
C	-2.439477	1.015401	2.01189
C	-1.98865	-0.190151	2.57049
C	-2.147859	-0.448368	3.930085
C	-2.761715	0.478197	4.781069
C	-3.210761	1.68335	4.217519
C	-3.053912	1.950598	2.864181
H	-1.491596	-0.937139	1.947103
H	-1.779714	-1.39297	4.33984
H	-3.696612	2.426388	4.856583
H	-3.422915	2.887027	2.442376
C	-2.043526	1.197172	-1.722975
C	-1.935138	0.932054	-3.08833
C	-2.045986	2.002458	-3.976162
C	-2.260503	3.309584	-3.51109
C	-2.382039	3.578592	-2.148787
C	-2.285467	2.509148	-1.253238
H	-1.767611	-0.084266	-3.453946
H	-1.964861	1.821101	-5.050641
H	-2.338862	4.128152	-4.230875
H	-2.569839	4.590294	-1.783113
C	-2.436126	-0.973729	-0.5007
C	-2.835783	-2.149752	-0.520461
C	-3.730823	-3.263466	-0.573489
C	-3.938043	-3.957594	-1.780427
C	-4.839205	-5.015665	-1.829714
C	-5.5404	-5.398127	-0.6837
C	-5.337052	-4.715518	0.517485
C	-4.437831	-3.655885	0.579142
H	-3.386533	-3.658147	-2.673834
H	-4.996558	-5.54756	-2.770904
H	-6.246859	-6.230356	-0.727065
H	-5.884555	-5.011728	1.415304
H	-4.275736	-3.120216	1.516665
I	-0.250159	-3.413142	-0.112597
C	-2.941324	0.20052	6.244243
H	-4.010023	0.156492	6.509586
H	-2.480907	-0.753882	6.534484
H	-2.494281	0.998304	6.858088
N	-2.425395	2.550401	0.124838
S	-5.232694	3.739103	0.024129
O	-5.592837	4.737659	-1.011469
O	-5.60507	3.969	1.441046
C	-5.887813	2.155559	-0.476534
C	-6.122376	1.17948	0.492924
C	-6.584574	-0.066358	0.085105
C	-6.802586	-0.35512	-1.272102
C	-6.544555	0.647284	-2.217533
C	-6.080138	1.902424	-1.833131
H	-5.959598	1.402667	1.548926
H	-6.784736	-0.833506	0.837836
H	-6.71296	0.443301	-3.278004
H	-5.883419	2.680817	-2.572731
C	-7.294032	-1.708301	-1.689392
H	-6.547669	-2.484367	-1.454578
H	-8.215505	-1.976246	-1.149843
H	-7.500319	-1.749002	-2.767315
3IV
P	-2.458358	0.323714	0.088463
Au	-0.305195	-0.695222	-0.166956
C	-2.355371	2.122774	-0.222976
C	-1.896939	2.53926	-1.48265
C	-1.778344	3.891687	-1.770886
C	-2.092611	4.841309	-0.793587
C	-2.540237	4.436201	0.461138
C	-2.677572	3.077432	0.745097
H	-1.630311	1.804009	-2.246789
H	-1.433707	4.20756	-2.757586
H	-2.789424	5.178121	1.221247
H	-3.038721	2.77198	1.728994
C	-3.756972	-0.264575	-1.055879
C	-4.749767	0.596217	-1.542551
C	-5.739152	0.111055	-2.392348
C	-5.740398	-1.235388	-2.760469
C	-4.75656	-2.098841	-2.278134
C	-3.765043	-1.613923	-1.430182
H	-4.758254	1.650984	-1.259737
H	-6.515291	0.783435	-2.762782
H	-4.761982	-3.152511	-2.562577
H	-2.997299	-2.294285	-1.052195
C	-3.157162	0.155281	1.766342
C	-4.520503	-0.06703	1.983762
C	-5.009993	-0.190887	3.282242
C	-4.139056	-0.088755	4.365752
C	-2.774819	0.128058	4.156943
C	-2.284997	0.242229	2.861027
H	-5.211067	-0.151203	1.142241
H	-6.073122	-0.372565	3.447831
H	-2.090346	0.192074	5.005088
H	-1.213768	0.391962	2.70255
C	-6.786113	-1.742953	-3.716659
F	-7.005803	-3.051314	-3.566703
F	-7.954221	-1.115977	-3.549788
F	-6.419003	-1.550418	-4.990398
C	-4.664576	-0.178329	5.773114
F	-3.828526	-0.850787	6.570115
F	-4.821339	1.037727	6.313096
F	-5.850836	-0.787588	5.827841
C	-1.911516	6.299211	-1.115043
F	-2.391422	7.094406	-0.159437
F	-0.612051	6.607158	-1.269308
F	-2.518982	6.62973	-2.25931
C	2.658908	-0.615088	0.361124
C	3.132855	0.680731	0.265893
C	2.751795	1.690148	-0.728704
C	2.781718	1.382437	-2.097125
C	2.376935	2.319161	-3.044413
C	1.921472	3.587864	-2.662339
C	1.87278	3.880403	-1.291816
C	2.283072	2.954037	-0.339864
H	3.144041	0.404043	-2.419358
H	2.42218	2.059929	-4.106034
H	1.497604	4.853933	-0.965468
H	2.239275	3.209308	0.720701
C	3.205637	-1.188372	1.569256
C	3.031709	-2.43803	2.176608
C	3.683762	-2.687805	3.378463
C	4.487539	-1.703789	3.975163
C	4.65936	-0.448948	3.393865
C	4.00768	-0.205027	2.183186
H	2.388542	-3.187514	1.709849
H	3.56502	-3.656312	3.869968
H	4.983236	-1.917413	4.925142
H	5.265362	0.317861	3.873325
C	1.663648	-1.276342	-0.487329
C	1.896627	-2.239878	-1.336617
C	1.984574	-3.224991	-2.294742
C	1.995588	-4.612934	-1.938283
C	2.096063	-5.589294	-2.913552
C	2.195398	-5.245755	-4.270756
C	2.187472	-3.892696	-4.64094
C	2.083036	-2.895875	-3.686372
H	1.914889	-4.885873	-0.88405
H	2.097967	-6.642076	-2.618747
H	2.276779	-6.024876	-5.031834
H	2.261205	-3.617702	-5.696493
H	2.074008	-1.844503	-3.98225
I	-0.938667	-3.249173	0.988033
C	1.520533	4.605841	-3.690123
H	0.89933	4.158001	-4.480784
H	0.963404	5.437988	-3.238036
H	2.408538	5.032512	-4.185516
N	3.962394	0.952035	1.377993
S	5.373852	1.939886	1.270405
O	5.785472	2.170414	2.645648
O	5.052063	3.0596	0.406052
C	6.558926	0.910734	0.461911
C	6.523356	0.803844	-0.930943
C	7.448596	-0.017624	-1.562721
C	8.41338	-0.727355	-0.829609
C	8.425876	-0.590853	0.564991
C	7.505986	0.223312	1.219844
H	5.785414	1.362778	-1.510561
H	7.425604	-0.107503	-2.651772
H	9.172122	-1.131172	1.1527
H	7.527312	0.33303	2.305134
C	9.420786	-1.587226	-1.531089
H	9.898716	-2.295709	-0.84106
H	8.959055	-2.15347	-2.353049
H	10.215561	-0.964749	-1.974419
3V
P	2.522044	0.224469	-0.160638
Au	2.05693	-1.201657	-1.898151
C	1.999321	-0.412938	1.471175
C	1.951501	-1.79666	1.673836
C	1.567448	-2.311773	2.909762
C	1.226723	-1.442093	3.94482
C	1.276182	-0.059649	3.751922
C	1.657087	0.454225	2.517318
H	2.206826	-2.480188	0.860045
H	1.525883	-3.391205	3.062406
H	1.013895	0.621454	4.563819
H	1.679382	1.536643	2.374491
C	4.30848	0.581817	-0.008052
C	4.985545	0.49498	1.210904
C	6.350989	0.772039	1.273491
C	7.038093	1.138189	0.119293
C	6.367966	1.223007	-1.105321
C	5.010019	0.939851	-1.169516
H	4.456332	0.208473	2.121733
H	6.877469	0.699582	2.226228
H	6.908613	1.499614	-2.012996
H	4.494433	0.992609	-2.13216
C	1.712466	1.856129	-0.309798
C	2.347282	3.038375	0.084621
C	1.671972	4.255253	0.002051
C	0.362637	4.290813	-0.472963
C	-0.273141	3.115265	-0.880938
C	0.401325	1.902821	-0.803774
H	3.37319	3.020337	0.458778
H	2.17017	5.176044	0.309171
H	-1.29552	3.144473	-1.263588
H	-0.097661	0.987496	-1.133572
C	8.5072	1.461024	0.166068
F	9.18842	0.770439	-0.75531
F	8.728372	2.75798	-0.082752
F	9.048321	1.187111	1.354024
C	-0.399175	5.58736	-0.533095
F	-1.030977	5.730749	-1.70241
F	-1.339192	5.645746	0.42236
F	0.393083	6.647583	-0.369991
C	0.7616	-1.973648	5.273656
F	0.995536	-3.279178	5.408513
F	1.359346	-1.347577	6.291474
F	-0.560523	-1.791455	5.435161
C	-2.835163	-0.409743	-0.067855
C	-3.229386	0.929371	0.484683
C	-2.89838	1.492928	1.73755
C	-2.543773	0.680275	2.852091
C	-2.197262	1.246434	4.068077
C	-2.168125	2.639356	4.253039
C	-2.499861	3.450393	3.146153
C	-2.861293	2.907234	1.931071
H	-2.55371	-0.404967	2.752234
H	-1.933803	0.589277	4.901318
H	-2.456903	4.538557	3.248916
H	-3.095752	3.561929	1.092534
C	-2.814197	-0.242347	-1.495236
C	-2.387892	-1.092016	-2.527227
C	-2.441951	-0.627721	-3.838141
C	-2.9086	0.662437	-4.123033
C	-3.339864	1.522476	-3.10361
C	-3.299898	1.048997	-1.801485
H	-2.010626	-2.090987	-2.297461
H	-2.104349	-1.271619	-4.653252
H	-2.933575	1.010793	-5.157978
H	-3.707126	2.52479	-3.322036
C	-2.499489	-1.564652	0.586481
C	-2.177019	-2.644793	1.103562
C	-1.790792	-3.852473	1.713754
C	-1.351052	-4.948419	0.931383
C	-0.957499	-6.131187	1.542589
C	-0.990514	-6.25456	2.935642
C	-1.423873	-5.180098	3.718991
C	-1.822548	-3.991411	3.122925
H	-1.322428	-4.850728	-0.155899
H	-0.619134	-6.968966	0.928175
H	-0.678126	-7.187636	3.410208
H	-1.445032	-5.269758	4.807574
H	-2.153137	-3.151459	3.736403
I	1.568769	-2.836028	-3.884337
C	-1.812033	3.249223	5.573379
H	-2.709359	3.645489	6.079092
H	-1.348888	2.515373	6.247776
H	-1.119213	4.096198	5.450757
S	-5.34469	2.269213	-0.573996
O	-5.476853	3.142361	-1.732598
O	-5.573833	2.777181	0.77018
C	-6.322834	0.820284	-0.811607
C	-6.649477	0.033077	0.297241
C	-7.371358	-1.137013	0.099019
C	-7.775503	-1.535654	-1.185807
C	-7.438746	-0.720198	-2.274373
C	-6.713588	0.455449	-2.1001
H	-6.35188	0.345451	1.299939
H	-7.634803	-1.753995	0.96211
H	-7.753991	-1.008007	-3.28044
H	-6.465002	1.092445	-2.95064
C	-8.553354	-2.802837	-1.376103
H	-8.81259	-2.964686	-2.43085
H	-7.975236	-3.672808	-1.026697
H	-9.485989	-2.783296	-0.790781
N	-3.681909	1.722443	-0.604209
3aa
C	0.641481	-0.857579	-0.71446
C	-0.088257	0.311418	-0.852118
C	0.41151	1.674563	-0.636465
C	1.076084	1.998439	0.55313
C	1.634882	3.263155	0.732229
C	1.558081	4.238125	-0.268024
C	0.896373	3.903067	-1.46052
C	0.32973	2.649483	-1.644596
H	1.147	1.255875	1.351021
H	2.140665	3.496145	1.673273
H	0.827864	4.643431	-2.262684
H	-0.177378	2.413994	-2.58214
C	-0.188041	-1.95127	-1.169828
C	0.044481	-3.32643	-1.284396
C	-0.967875	-4.128877	-1.795207
C	-2.191424	-3.569295	-2.197868
C	-2.435487	-2.20179	-2.103659
C	-1.416721	-1.399222	-1.582847
H	1.003733	-3.749584	-0.977413
H	-0.810735	-5.205628	-1.892081
H	-2.970197	-4.217229	-2.606832
H	-3.376803	-1.771382	-2.441136
C	1.99181	-0.972415	-0.314587
C	3.157375	-1.116321	0.018624
C	4.520286	-1.257872	0.411336
C	5.124101	-2.529331	0.463682
C	6.455828	-2.65838	0.845437
C	7.206522	-1.52949	1.179091
C	6.616595	-0.26499	1.130281
C	5.285416	-0.124704	0.750796
H	4.5373	-3.412232	0.201393
H	6.912944	-3.650187	0.882071
H	8.252335	-1.635222	1.477202
H	7.199873	0.621684	1.39032
H	4.823596	0.864191	0.711636
C	2.154509	5.602326	-0.08095
H	1.373858	6.380057	-0.092701
H	2.69492	5.680234	0.872504
H	2.856828	5.844123	-0.89412
S	-2.790245	0.873253	-1.018329
O	-3.766146	0.435288	-2.002048
O	-2.421576	2.272289	-0.91988
C	-3.251072	0.28169	0.579026
C	-2.625558	0.819937	1.707072
C	-2.985417	0.344245	2.961437
C	-3.963736	-0.652499	3.110304
C	-4.577187	-1.163279	1.958815
C	-4.230183	-0.704557	0.69104
H	-1.873598	1.605192	1.603101
H	-2.499681	0.759138	3.848295
H	-5.344991	-1.935034	2.054102
H	-4.720616	-1.098269	-0.20043
C	-4.355155	-1.134408	4.474346
H	-3.471658	-1.286149	5.11171
H	-4.991427	-0.388275	4.978202
H	-4.918782	-2.075761	4.425188
N	-1.349009	-0.004888	-1.38979
3(p-CF3Ph)3PAuI
P	0.235922	-0.035113	-0.109658
Au	-0.10101	0.006602	-2.537877
C	0.320091	1.631282	0.609356
C	-0.696718	2.547918	0.307099
C	-0.669862	3.824869	0.857901
C	0.38025	4.196	1.699239
C	1.399277	3.290632	1.998473
C	1.371519	2.010087	1.454977
H	-1.514066	2.26164	-0.360691
H	-1.467931	4.533163	0.628316
H	2.213713	3.579699	2.665168
H	2.168829	1.306127	1.70073
C	-0.921783	-1.015639	0.878973
C	-1.537561	-0.504693	2.027618
C	-2.452475	-1.283721	2.731203
C	-2.753439	-2.572578	2.29197
C	-2.149095	-3.085014	1.140285
C	-1.243134	-2.307505	0.431024
H	-1.304708	0.501442	2.381444
H	-2.932123	-0.882653	3.625645
H	-2.397709	-4.087716	0.787355
H	-0.790476	-2.706699	-0.480439
C	1.881136	-0.776644	0.095381
C	2.116118	-1.835154	0.980379
C	3.393247	-2.378515	1.093334
C	4.4378	-1.866661	0.32435
C	4.210637	-0.813215	-0.564934
C	2.936015	-0.272398	-0.683969
H	1.306525	-2.238213	1.591274
H	3.57316	-3.20346	1.784407
H	5.026936	-0.418928	-1.173481
H	2.764856	0.5482	-1.386006
C	-3.703566	-3.438074	3.07388
F	-4.460578	-4.19134	2.270017
F	-3.044993	-4.277346	3.884621
F	-4.523977	-2.716319	3.840752
C	5.830647	-2.418631	0.469832
F	6.439265	-2.534698	-0.714492
F	6.59562	-1.617427	1.22264
F	5.835924	-3.622245	1.045566
C	0.440751	5.595774	2.250441
F	-0.77672	6.122351	2.404362
F	1.050449	5.634496	3.437979
F	1.120584	6.411862	1.434747
I	-2.865384	0.316223	-2.261569
(p-CF3Ph)3PAuI
P	-0.139938	-0.001592	0.051751
Au	1.959714	0.884735	-0.206084
C	-0.152182	-1.827141	0.11841
C	0.882956	-2.475564	0.80563
C	0.897653	-3.862585	0.899839
C	-0.116431	-4.609097	0.295387
C	-1.146683	-3.971178	-0.394299
C	-1.166123	-2.581046	-0.482149
H	1.685282	-1.894955	1.268605
H	1.702069	-4.363023	1.442313
H	-1.940147	-4.556946	-0.861475
H	-1.977388	-2.090019	-1.023619
C	-0.970937	0.553152	1.58136
C	-1.689855	-0.325793	2.397128
C	-2.313936	0.145486	3.55077
C	-2.223729	1.494676	3.887265
C	-1.509923	2.379638	3.07448
C	-0.879137	1.908485	1.929524
H	-1.768632	-1.384052	2.140146
H	-2.875365	-0.542273	4.185141
H	-1.442898	3.437407	3.336555
H	-0.310369	2.60134	1.303392
C	-1.271948	0.443171	-1.31233
C	-2.60723	0.799784	-1.087999
C	-3.431212	1.122886	-2.161891
C	-2.926202	1.084643	-3.463044
C	-1.597139	0.730654	-3.693725
C	-0.770036	0.41723	-2.619242
H	-3.010621	0.833051	-0.073845
H	-4.469559	1.408555	-1.98029
H	-1.203084	0.710291	-4.710763
H	0.276127	0.158082	-2.802962
C	-2.856252	2.006454	5.153615
F	-1.949072	2.148239	6.128546
F	-3.42023	3.204742	4.971929
F	-3.800528	1.182125	5.611779
C	-3.843103	1.419188	-4.608999
F	-3.188662	1.521562	-5.766677
F	-4.786687	0.482302	-4.766511
F	-4.480129	2.577199	-4.402956
C	-0.063482	-6.112377	0.352033
F	0.422162	-6.545256	1.519132
F	-1.269217	-6.661451	0.188414
F	0.728022	-6.60885	-0.607592
I	4.35522	1.896059	-0.505934
TS1
P	-2.03361	0.797957	-0.25218
Au	0.148845	0.244501	0.351493
C	2.125767	-0.1133	0.837118
C	3.142978	-0.591068	0.003683
C	2.977463	-1.284274	-1.274177
C	2.106958	-0.782057	-2.253207
C	1.881378	-1.483642	-3.435502
C	2.507751	-2.71138	-3.682062
C	3.38434	-3.205293	-2.703406
C	3.620411	-2.509001	-1.526056
H	1.61924	0.183012	-2.09295
H	1.210246	-1.061542	-4.188991
H	3.888037	-4.162047	-2.86804
H	4.302508	-2.919835	-0.779442
C	2.778207	0.325695	2.060934
C	2.27728	0.891859	3.237528
C	3.16249	1.202555	4.264942
C	4.533928	0.94568	4.127505
C	5.055682	0.382054	2.963777
C	4.159447	0.082122	1.937289
H	1.205795	1.075839	3.340687
H	2.78693	1.644301	5.190961
H	5.212957	1.185963	4.949153
H	6.119958	0.174185	2.864385
C	0.901219	-1.843436	1.41612
C	0.824406	-2.899826	0.71593
C	0.65469	-4.118903	0.037937
C	1.660618	-5.116439	0.064527
C	1.47221	-6.318183	-0.603642
C	0.289717	-6.554661	-1.313122
C	-0.713232	-5.580088	-1.348535
C	-0.539974	-4.375992	-0.680199
H	2.582842	-4.926628	0.616884
H	2.253211	-7.081621	-0.575063
H	0.148986	-7.502159	-1.838688
H	-1.63843	-5.760246	-1.900656
H	-1.320685	-3.613355	-0.703629
I	0.005616	-2.143788	3.728
C	2.243674	-3.486501	-4.939375
H	1.729711	-2.872993	-5.692501
H	3.177405	-3.866857	-5.380727
H	1.607246	-4.363048	-4.732265
N	4.39081	-0.486987	0.661866
S	5.836279	-0.031262	-0.166486
O	6.920729	-0.310779	0.76138
O	5.808076	-0.666988	-1.470854
C	-2.155347	2.24396	-1.365101
C	-3.112515	2.320679	-2.382753
C	-1.26873	3.310366	-1.164236
C	-3.184563	3.454084	-3.189781
H	-3.808208	1.496303	-2.554403
C	-1.345645	4.4449	-1.964177
H	-0.509739	3.251887	-0.379419
C	-2.302667	4.513351	-2.979459
H	-3.933829	3.512166	-3.981078
H	-0.657446	5.276128	-1.798438
C	5.671595	1.714436	-0.378814
C	6.367056	2.58221	0.461416
C	4.847253	2.194407	-1.400511
C	6.221525	3.954616	0.276932
H	7.023027	2.186529	1.238228
C	4.713073	3.567541	-1.562889
H	4.329268	1.501006	-2.06668
C	5.392024	4.469894	-0.727726
H	6.770548	4.640609	0.926734
H	4.073626	3.949929	-2.362603
C	-3.1247	1.188425	1.161248
C	-2.924	0.498796	2.36305
C	-4.145931	2.142493	1.070032
C	-3.747776	0.746658	3.457878
H	-2.11537	-0.232845	2.457839
C	-4.963201	2.395911	2.167153
H	-4.305439	2.699081	0.14423
C	-4.766622	1.693463	3.358043
H	-3.585623	0.208056	4.393065
H	-5.752316	3.147158	2.094288
C	-2.863485	-0.562411	-1.152851
C	-4.114343	-1.0584	-0.775385
C	-2.185791	-1.141406	-2.236461
C	-4.681959	-2.126803	-1.468335
H	-4.654933	-0.619398	0.065373
C	-2.756924	-2.197829	-2.935084
H	-1.200406	-0.773409	-2.534703
C	-4.002852	-2.696056	-2.543676
H	-5.657677	-2.512754	-1.1685
H	-2.226212	-2.640934	-3.780177
C	5.217943	5.948095	-0.9045
H	5.231016	6.227649	-1.968211
H	4.245623	6.271972	-0.498007
H	6.002368	6.513372	-0.383356
C	-2.343463	5.722259	-3.875045
C	-4.575776	-3.887365	-3.261178
C	-5.687923	1.949906	4.520184
F	-6.874085	1.354012	4.340604
F	-5.931146	3.255426	4.676141
F	-5.188185	1.493498	5.670096
F	-1.418441	5.645561	-4.840781
F	-2.101674	6.847218	-3.195164
F	-3.527147	5.861056	-4.476239
F	-4.353336	-3.826991	-4.577102
F	-4.020092	-5.03056	-2.827177
F	-5.892011	-4.001554	-3.078374
TS2
P	2.434126	0.196496	-0.059727
Au	0.177661	-0.14648	-0.318783
C	-2.054004	0.227013	-0.541466
C	-2.227879	1.217594	0.561759
C	-2.427562	0.906691	1.982047
C	-2.087478	-0.338213	2.535293
C	-2.286304	-0.592324	3.889304
C	-2.83097	0.37761	4.740913
C	-3.173337	1.618464	4.182016
C	-2.974573	1.882871	2.832774
H	-1.647818	-1.118938	1.909762
H	-2.007933	-1.568954	4.29499
H	-3.610464	2.391723	4.820184
H	-3.26157	2.848893	2.413684
C	-1.971353	1.072441	-1.74418
C	-1.874559	0.804364	-3.110667
C	-1.834506	1.886582	-3.989895
C	-1.892571	3.206399	-3.515177
C	-2.004472	3.479755	-2.151837
C	-2.056838	2.401695	-1.26505
H	-1.830428	-0.222856	-3.481321
H	-1.757743	1.704992	-5.064555
H	-1.855977	4.033647	-4.228288
H	-2.072503	4.50445	-1.78071
C	-2.547651	-1.073067	-0.541691
C	-2.988932	-2.233999	-0.568383
C	-3.847873	-3.36621	-0.61989
C	-4.097177	-4.018706	-1.84417
C	-4.969565	-5.099399	-1.891041
C	-5.601276	-5.545787	-0.727335
C	-5.356535	-4.906024	0.490381
C	-4.484689	-3.825089	0.551287
H	-3.600847	-3.666953	-2.750657
H	-5.160338	-5.599188	-2.843469
H	-6.286447	-6.395666	-0.769582
H	-5.85029	-5.253973	1.400575
H	-4.289609	-3.32182	1.500318
C	-3.017609	0.11102	6.205139
H	-3.907139	0.624846	6.597816
H	-3.115268	-0.964262	6.411356
H	-2.151618	0.47816	6.781596
N	-2.210783	2.449065	0.111807
S	-4.954659	3.767349	-0.057309
O	-5.200977	4.710964	-1.174313
O	-5.378154	4.11619	1.320446
C	-5.685679	2.195031	-0.484533
C	-6.097092	1.334774	0.534409
C	-6.623655	0.095999	0.187505
C	-6.731864	-0.300861	-1.155491
C	-6.293437	0.584379	-2.15023
C	-5.763992	1.831081	-1.827308
H	-6.018817	1.642513	1.578711
H	-6.963443	-0.578804	0.977662
H	-6.371138	0.294534	-3.201154
H	-5.430017	2.518678	-2.606722
C	-7.302271	-1.642232	-1.505612
H	-6.683974	-2.452192	-1.086573
H	-8.313564	-1.760279	-1.086173
H	-7.361456	-1.785667	-2.592781
I	-0.235785	-3.439282	-0.213761
C	2.913274	1.928635	-0.388608
C	4.174011	2.251918	-0.904583
C	1.99684	2.949024	-0.102627
C	4.518585	3.583357	-1.121256
H	4.893748	1.467403	-1.147856
C	2.3446	4.279475	-0.312878
H	0.998899	2.706647	0.273279
C	3.606342	4.594888	-0.819823
H	5.498705	3.831024	-1.532645
H	1.624733	5.07062	-0.095622
C	3.016592	-0.174202	1.631106
C	2.589418	-1.370509	2.226656
C	3.860625	0.690355	2.334103
C	3.017136	-1.702338	3.506104
H	1.912418	-2.043325	1.691266
C	4.284199	0.358114	3.620078
H	4.192471	1.630076	1.888297
C	3.866655	-0.836955	4.201489
H	2.679012	-2.632536	3.967498
H	4.939069	1.036469	4.169093
C	4.347455	-1.228819	5.57273
C	3.996783	6.036633	-1.008209
C	3.465328	-0.819984	-1.171733
C	3.043515	-0.989152	-2.496766
C	4.656618	-1.4137	-0.739181
C	3.812445	-1.733753	-3.385139
H	2.10722	-0.540088	-2.838608
C	5.422759	-2.163386	-1.627517
H	4.994874	-1.29403	0.292113
C	5.000347	-2.32183	-2.947939
H	3.484957	-1.858771	-4.418512
H	6.354767	-2.620048	-1.288798
C	5.815797	-3.171915	-3.885244
F	4.544817	6.541521	0.104761
F	2.94306	6.801303	-1.30549
F	5.576231	-2.878507	-5.165183
F	7.126434	-3.017312	-3.674338
F	5.546803	-4.473601	-3.72254
F	4.893067	6.1857	-1.986901
F	5.293503	-2.174407	5.503744
F	4.869495	-0.196805	6.238243
F	3.3553	-1.728385	6.316848
TS3
P	1.846094	0.451048	-0.283266
Au	0.280469	-1.315228	-0.222897
C	1.297188	2.158849	-0.635796
C	0.614571	2.872684	0.360162
C	0.162581	4.16276	0.114223
C	0.37343	4.746468	-1.137192
C	1.040379	4.040446	-2.136892
C	1.502823	2.750716	-1.88734
H	0.436373	2.423985	1.339949
H	-0.364782	4.710743	0.897637
H	1.210163	4.498374	-3.112651
H	2.034372	2.214488	-2.67568
C	2.754463	0.562987	1.30186
C	3.348205	1.753769	1.74129
C	4.0254	1.791811	2.957189
C	4.114735	0.639843	3.73893
C	3.541832	-0.555074	3.301104
C	2.86093	-0.591656	2.088567
H	3.281654	2.66397	1.141864
H	4.4857	2.72212	3.294513
H	3.620697	-1.459009	3.907998
H	2.403814	-1.527263	1.755027
C	3.109659	0.101758	-1.561172
C	4.447419	0.480037	-1.398845
C	5.376456	0.211126	-2.40022
C	4.971637	-0.432319	-3.570039
C	3.640096	-0.815216	-3.739325
C	2.714134	-0.554084	-2.734342
H	4.777849	0.97993	-0.486211
H	6.420576	0.498365	-2.264942
H	3.325706	-1.331476	-4.648355
H	1.675939	-0.871346	-2.862272
C	-2.02155	-0.418441	-0.190379
C	-2.12554	0.517401	0.978839
C	-1.615319	0.317471	2.290995
C	-1.309441	-0.98495	2.770014
C	-0.720278	-1.171531	4.013703
C	-0.400758	-0.090628	4.848283
C	-0.719623	1.202177	4.384937
C	-1.312351	1.408162	3.153944
H	-1.559343	-1.858778	2.166793
H	-0.501583	-2.189441	4.348489
H	-0.483937	2.067227	5.011547
H	-1.538678	2.42288	2.827885
C	-2.117832	0.436662	-1.372203
C	-2.009771	0.151248	-2.735041
C	-2.135783	1.19764	-3.6475
C	-2.363699	2.505183	-3.204916
C	-2.48454	2.800441	-1.842843
C	-2.369785	1.750329	-0.941729
H	-1.820969	-0.870766	-3.071997
H	-2.047566	0.99612	-4.717369
H	-2.446039	3.31614	-3.932146
H	-2.665355	3.816927	-1.49689
C	-2.324866	-1.770416	-0.198525
C	-2.701912	-2.953393	-0.248754
C	-3.06884	-4.30719	-0.294656
C	-3.21032	-4.971341	-1.538263
C	-3.575555	-6.309435	-1.577188
C	-3.810799	-7.013748	-0.391714
C	-3.675404	-6.368654	0.842031
C	-3.307648	-5.031766	0.899291
H	-3.026499	-4.418791	-2.461765
H	-3.679406	-6.812738	-2.541325
H	-4.099464	-8.066679	-0.429264
H	-3.857643	-6.918235	1.768526
H	-3.199483	-4.526839	1.861274
I	1.048884	-3.938024	-0.210789
C	0.271661	-0.287651	6.172601
H	0.292766	-1.347654	6.461717
N	-2.491156	1.789629	0.479273
S	-3.966293	2.532228	1.061045
O	-4.035285	2.232246	2.483059
O	-3.902631	3.910753	0.594436
C	-5.280876	1.690323	0.237568
C	-5.840604	2.241348	-0.914753
C	-5.718511	0.461565	0.742077
C	-6.852624	1.54468	-1.569461
H	-5.495909	3.208762	-1.28316
C	-6.725704	-0.218477	0.069306
H	-5.283959	0.053617	1.656699
C	-7.3091	0.307883	-1.095001
H	-7.299445	1.974486	-2.469458
H	-7.07338	-1.178342	0.460037
C	-8.406983	-0.434492	-1.795279
H	-9.322385	-0.442984	-1.181649
H	-8.652627	0.023601	-2.762688
H	-8.127542	-1.484938	-1.967406
C	5.961886	-0.687776	-4.674265
C	4.785953	0.693636	5.084428
C	-0.164135	6.124275	-1.406788
F	5.393468	-0.457028	5.383425
F	5.700489	1.663302	5.14952
F	3.897168	0.929772	6.063023
F	-1.485064	6.097813	-1.650671
F	0.414149	6.693418	-2.466128
H	1.313796	0.072351	6.141003
H	-0.236132	0.278498	6.969129
F	5.914029	0.275164	-5.604507
F	7.216746	-0.731849	-4.220845
F	5.717662	-1.843154	-5.299514
F	0.015111	6.938738	-0.362339
